# Supplementary material for: The Gondwana Breakup and the History of the Atlantic and Indian Oceans Unveils Two New Clades for Early Neobatrachian Diversification
Source: PLoS One. 2015 Nov 30;10(11):e0143926. doi: 10.1371/journal.pone.0143926 (PMC4664409; doi:10.1371/journal.pone.0143926)
Supplement: S1 File — PartitionFinder result. (TXT) [file pone.0143926.s004.txt]

Supporting Information 1

RaxML-style partition definitions:

DNA, p1 = 1-783\3, 2-783\3, 3-783\3
DNA, p2 = 784-1972\3, 785-1972\3, 786-1972\3
DNA, p3 = 1973-2650\3
DNA, p4 = 1974-2650\3
DNA, p5 = 1975-2650\3, 6903-7217\3
DNA, p6 = 2651-3611\3
DNA, p7 = 2652-3611\3
DNA, p8 = 2653-3611\3
DNA, p9 = 3612-4283\3, 3614-4283\3, 4286-5049\3
DNA, p10 = 3613-4283\3, 5051-5376\3
DNA, p11 = 4284-5049\3, 6902-7217\3, 7218-7614\3
DNA, p12 = 4285-5049\3, 7615-8145\3
DNA, p13 = 5050-5376\3, 7219-7614\3
DNA, p14 = 5052-5376\3
DNA, p15 = 5377-5931\3, 5378-5931\3, 5379-5931\3, 5933-6901\3
DNA, p16 = 5932-6901\3
DNA, p17 = 5934-6901\3, 6904-7217\3
DNA, p18 = 7220-7614\3
DNA, p19 = 7616-8145\3
DNA, p20 = 7617-8145\3

BEAST partitions and substitution models:

Subset | Best Model | Subset Partitions              | Subset Sites                   
1      | GTR+I+G    | Gene1_pos1, Gene1_pos2, Gene1_pos3 | 1-783\3, 2-783\3, 3-783\3      
2      | GTR+I+G    | Gene2_pos1, Gene2_pos2, Gene2_pos3 | 784-1972\3, 785-1972\3, 786-1972\3
3      | SYM+I+G    | Gene3_pos1                     | 1973-2650\3                   
4      | GTR+I+G    | Gene3_pos2                     | 1974-2650\3                   
5      | GTR+I+G    | Gene10_pos2, Gene3_pos3        | 1975-2650\3, 6903-7217\3      
6      | GTR+I+G    | Gene4_pos1                     | 2651-3611\3                   
7      | GTR+I+G    | Gene4_pos2                     | 2652-3611\3                   
8      | GTR+I+G    | Gene4_pos3                     | 2653-3611\3                   
9      | SYM+I+G    | Gene5_pos1, Gene5_pos3, Gene6_pos3 | 3612-4283\3, 3614-4283\3, 4286-5049\3 
10     | SYM+I+G    | Gene5_pos2, Gene7_pos2         | 3613-4283\3, 5051-5376\3 
11     | HKY+I+G    | Gene10_pos1, Gene11_pos1, Gene6_pos1 | 4284-5049\3, 6902-7217\3, 7218-7614\3 
12     | SYM+I+G    | Gene12_pos1, Gene6_pos2        | 4285-5049\3, 7615-8145\3     
13     | SYM+I+G    | Gene11_pos2, Gene7_pos1        | 5050-5376\3, 7219-7614\3      
14     | GTR+G      | Gene7_pos3                     | 5052-5376\3                    
15     | GTR+I+G    | Gene8_pos1, Gene8_pos2, Gene8_pos3, Gene9_pos2 | 5377-5931\3, 5378-5931\3, 5379-5931\3, 5933-6901\3 
16     | HKY+I+G    | Gene9_pos1                     | 5932-6901\3                    
17     | K80+I+G    | Gene10_pos3, Gene9_pos3        | 5934-6901\3, 6904-7217\3       
18     | K80        | Gene11_pos3                    | 7220-7614\3                    
19     | SYM+I+G    | Gene12_pos2                    | 7616-8145\3                    
20     | GTR+I+G    | Gene12_pos3                    | 7617-8145\3  
